# Supplementary material for: PAX1/JAM3 Methylation and HPV Viral Load in Women with Persistent HPV Infection
Source: Cancers (Basel). 2024 Apr 7;16(7):1430. doi: 10.3390/cancers16071430 (PMC11010937; doi:10.3390/cancers16071430)
Supplement: Supplementary file 1 [file cancers-16-01430-s001.zip]

Archive with 1 entries (1 files):
- cancers-2896719-supplementary.pdf
